# Supplementary material for: Assessment of the Nutritional Impact of the 10% Snack Recommendation in Pet Diets
Source: Vet Sci. 2025 Mar 18;12(3):282. doi: 10.3390/vetsci12030282 (PMC11945345; doi:10.3390/vetsci12030282)
Supplement: Supplementary file 1 [file vetsci-12-00282-s001.zip]

Archive with 4 entries (4 files):
- Supplementary_Table1_DogProtein.pdf
- Supplementary_Table2_CatsProtein.pdf
- Supplementary_Table3_DogFat.pdf
- Supplementary_Table4_CatFat.pdf
